# Supplementary material for: Differential analysis of serum immunology and gut microbiota in patients with gastrointestinal diseases
Source: Front Microbiol. 2024 May 1;15:1323842. doi: 10.3389/fmicb.2024.1323842 (PMC11094713; doi:10.3389/fmicb.2024.1323842)
Supplement: Supplementary file 1 [file Data_Sheet_1.ZIP]

Archive with 6 entries (6 files):
- sequencing data-1/HC1_R1.fq.gz
- sequencing data-1/HC1_R2.fq.gz
- sequencing data-1/HC2_R1.fq.gz
- sequencing data-1/HC2_R2.fq.gz
- sequencing data-1/HC3_R1.fq.gz
- sequencing data-1/HC3_R2.fq.gz
