# Supplementary material for: Differential analysis of serum immunology and gut microbiota in patients with gastrointestinal diseases
Source: Front Microbiol. 2024 May 1;15:1323842. doi: 10.3389/fmicb.2024.1323842 (PMC11094713; doi:10.3389/fmicb.2024.1323842)
Supplement: Supplementary file 10 [file Data_Sheet_10.ZIP]

Archive with 7 entries (7 files):
- sequencing data-10/ID17_R1.fq.gz
- sequencing data-10/ID17_R2.fq.gz
- sequencing data-10/md5sun.txt
- sequencing data-10/SD1_R1.fq.gz
- sequencing data-10/SD1_R2.fq.gz
- sequencing data-10/SD2_R1.fq.gz
- sequencing data-10/SD2_R2.fq.gz
