# Supplementary material for: Differential analysis of serum immunology and gut microbiota in patients with gastrointestinal diseases
Source: Front Microbiol. 2024 May 1;15:1323842. doi: 10.3389/fmicb.2024.1323842 (PMC11094713; doi:10.3389/fmicb.2024.1323842)
Supplement: Supplementary file 10 [file Data_Sheet_10.ZIP › sequencing data-10/md5sun.txt]

b37ca40de533e0a90f7a8f6953236454  HC1_R1.fq.gz
55b8e4af6ed752b5abc8e40eab13afcc  HC1_R2.fq.gz
0af14cab1071e230db5ded1920f96648  HC2_R1.fq.gz
4bca546f5f4d499729535e43ecf97c43  HC2_R2.fq.gz
9c3681eba515f6c173bd6e2501f34e39  HC3_R1.fq.gz
c27b726c84564338d92bcb27fcdae95e  HC3_R2.fq.gz
962e519820fee1f33f5e399fd8e04247  HC4_R1.fq.gz
283cfe7f20262dca1384a8cd93496d83  HC4_R2.fq.gz
788a1d4a1a8c2a2c68b356f8a12831bd  HC5_R1.fq.gz
4255c0c75cdc585d8e37321f4b39ef22  HC5_R2.fq.gz
892042c95dba8fbab0d84521ccc2b714  HC6_R1.fq.gz
4103b14d6151b67fc5c44723b526466a  HC6_R2.fq.gz
d3d693cd05fa9fb3c652395a4fc11966  HC7_R1.fq.gz
a5c6583574d8eb48aff6271d42ee11f0  HC7_R2.fq.gz
0c52b8c0bd71228788c6b2e42d1cb7d1  HC8_R1.fq.gz
bdcfeddff81517950153403f1f0de74b  HC8_R2.fq.gz
870c24a914da87a2975ecf12255074ee  HC9_R1.fq.gz
a43f7c605ef1a2a0a11c12e7f5be29c0  HC9_R2.fq.gz
8e994b0c82d9eacb3568011549319790  ID10_R1.fq.gz
8e8c3729afa518c08b2d10696000a51f  ID10_R2.fq.gz
23ab1bad662275f36f8813aed18d0012  ID11_R1.fq.gz
ddf62334721a7c5d9a47036da506a190  ID11_R2.fq.gz
e8af563f911c8ec85b7fad24464df2d3  ID12_R1.fq.gz
206d6afa41ac26d90c406cf3b946c6a2  ID12_R2.fq.gz
78020854ec9d72de07d07d002979698d  ID13_R1.fq.gz
e465d5093ec4be49666c27ec1514a5f8  ID13_R2.fq.gz
4c7e1765512e823edad48b1b3e83b4a1  ID14_R1.fq.gz
f4a98281c7821298b91a0b4d44fae273  ID14_R2.fq.gz
bb0594e1ca3d833a89d55d806cf01e6a  ID15_R1.fq.gz
17e7d1c3dd315fa8b9f7383d56932fa8  ID15_R2.fq.gz
0f98f89e9b065ff89a43231f59c94464  ID16_R1.fq.gz
d4254a5ae50df36e4849a3f0fa711e62  ID16_R2.fq.gz
2654dd30ee79714555a6e29b2bbad3fd  ID17_R1.fq.gz
141741a8b17465d66b1e2ce04ba1f984  ID17_R2.fq.gz
e0aa7e70dc0593c4c8f7ef93b3112c19  ID1_R1.fq.gz
4acad6bb27227a3d8365e80d987b3220  ID1_R2.fq.gz
68a0e131cd814aa968c50e76d79ccf31  ID2_R1.fq.gz
a160042821a5aa658489637c1c1849ae  ID2_R2.fq.gz
cd943caad222e869c495d3f0390525d0  ID3_R1.fq.gz
26167148c4bd16ae5134f538dc9b5ba4  ID3_R2.fq.gz
8ad6822ce12553fe2d21c322ae90d415  ID4_R1.fq.gz
1b3add6dc650c052bac04cb45cce5464  ID4_R2.fq.gz
7fff63b574a9515b5270fa86c43585bc  ID5_R1.fq.gz
1b912ebe37f13b2833d6641cbe511795  ID5_R2.fq.gz
9fe73062cb37ba96a42822f025838f63  ID6_R1.fq.gz
58ab336ccf980adc65104a0e36ba0410  ID6_R2.fq.gz
a6c9720710a8ddc3ecfd4a46174b7d57  ID7_R1.fq.gz
a4466d11a3b7bfc3e67f1592587202bd  ID7_R2.fq.gz
079e0edf55829ca9a2c901f865d947c1  ID8_R1.fq.gz
b138fb638e7f11c7647822d4c39ac933  ID8_R2.fq.gz
9e14f61e471bf4799239b4eeec14da1c  ID9_R1.fq.gz
e1c663e2459a859ced75adfe6e7b4f85  ID9_R2.fq.gz
57f947574146bf934de3d4c73fa9dcb7  SD1_R1.fq.gz
041c1df6b998f1bea224f9dbbb519d0a  SD1_R2.fq.gz
0fa50d3c139de7bcdaed85d7f5f8207a  SD2_R1.fq.gz
3748aac10f64fbad831c80b5aa998902  SD2_R2.fq.gz
7eca1c27f2f40b5f075174a434a98fbf  SD3_R1.fq.gz
0244d6edcc512af83a239636c9d66171  SD3_R2.fq.gz
61239c9456a0c0162d35663f77b49520  SD4_R1.fq.gz
763ce8515ac37f75c4217957685b1f86  SD4_R2.fq.gz
